# Supplementary material for: Extended‐spectrum beta‐lactamase‐producing Escherichia coli in common vampire bats Desmodus rotundus and livestock in Peru
Source: Zoonoses Public Health. 2018 Mar 25;65(4):454–8. doi: 10.1111/zph.12456 (PMC6446800; doi:10.1111/zph.12456)
Supplement: Supplementary file 1 [file ZPH-65-454-s001.xlsx]

## Sheet: Table S1
Isolate ID	Cow_1	Cow_2	Cow_3	Cow_4	Pig_1	Pig_2	Pig_3	Pig_4	Pig_5	Pig_6	Bat 1_1	Bat_1_2	Bat 2_1	Bat 2_2	Bat_3
Amoxicillin	R	R	R	R	R	R	R	R	R	R	R	R	R	R	R
Amoxicillin + Clavulanic Ac.	R	R	R	R	R	R	R	R	R	R	R	R	R	R	R
Ticarcillin	R	R	R	R	R	R	R	R	R	R	R	R	R	R	R
Ticarcillin+ Clavulanic Ac.	R	R	R	R	R	R	R	R	R	R	R	R	R	R	R
Piperacillin	R	R	R	R	R	R	R	R	R	R	R	R	R	R	R
Piperacilline + tazobactam	S	S	S	S	S	S	S	S	S	S	S	S	S	S	I
Cefoxitin	S	S	S	S	S	S	S	S	S	S	S	S	S	S	S
Cefotaxime	R	R	R	R	R	R	R	R	R	R	R	R	R	R	R
Ceftazidime	R	R	S	S	R	S	R	R`	R`	R	S	S	R	R	R
Cefepime	R	R	R	R	R	R	R	R	R	R	R	R	R	R	R
Aztreonam	R	R	R	R	I	R	R	R	R	R	S	S	R	R	R
Imipeneme	S	S	S	S	S	S	S	S	S	S	S	S	S	S	S
Ertapeneme	S	S	S	S	S	S	S	S	S	S	S	S	S	S	S
Gentamicin	S	S	S	S	S	S	S	S	S	S	S	S	R	R	R
Tobramycin	S	S	S	S	S	S	S	S	S	S	S	S	R	R	R
Netillmicin	S	S	S	S	S	S	S	S	S	S	S	S	R	R	R
Amilkacin	S	S	S	S	S	S	S	S	S	S	S	S	S	S	S
Chloramphenicol	R	R	S	R	R	R	R	S	S	S	R	R	R	R	S
Tetracyclines	R	R	R	R	R	R	R	R	R	R	R	R	R	R	R
Trimethoprim + Sulfamethoxazole	R	S	R	R	S	S	R	R	R	R	R	R	R	R	R
Nalidixic Ac.	R	R	I	R	R	R	R	R	R	R	I	I	R	R	R
Ofloxacin	R	S	S	R	S	R	R	R	R	R	S	S	R	R	R
Ciprofloxacin	R	S	S	R	S	R	R	R	R	R	S	S	R	R	R
Levoflocacin	R	S	S	R	S	R	R	R	R	R	S	S	R	R	R
Fosfomycin	R	S	S	R	S	R	R	R	R	R	R	R	S	S	S
